# Supplementary material for: Preparation and catalytic application of two different nanocatalysts based on hexagonal mesoporous silica (HMS) in synthesis of tetrahydrobenzo[b]pyran and 1,4-dihydropyrano[2,3-c]pyrazole derivatives
Source: Sci Rep. 2022 Dec 21;12:22108. doi: 10.1038/s41598-022-26605-0 (PMC9772405; doi:10.1038/s41598-022-26605-0)
Supplement: Supplementary file 1 — Supplementary Information 1. [file 41598_2022_26605_MOESM1_ESM.zip]

Archive with 10 entries (6 files):
- BET-HMS-Pr-PTSC-Cu (Raw data1)/
- BET-HMS-Pr-PTSC-Cu (Raw data1)/BET-Abdolahi2/
- BET-HMS-Pr-PTSC-Cu (Raw data1)/BET-Abdolahi2/A-HMS-mmol.XLS
- BET-HMS-Pr-PTSC-Cu (Raw data1)/BET-Abdolahi2/A-HMS.pdf
- BET-HMS-Pr-PTSC-Cu (Raw data1)/BET-Abdolahi2/HM-Pr-PTSC-Cu .xlsx
- BET-HMS-Pr-PTSC-Cu (Raw data1)/BET-HMS-Pr-PTSC-Cu (Raw data1)/
- BET-HMS-Pr-PTSC-Cu (Raw data1)/BET-HMS-Pr-PTSC-Cu (Raw data1)/BET-Abdolahi2/
- BET-HMS-Pr-PTSC-Cu (Raw data1)/BET-HMS-Pr-PTSC-Cu (Raw data1)/BET-Abdolahi2/A-HMS-mmol.XLS
- BET-HMS-Pr-PTSC-Cu (Raw data1)/BET-HMS-Pr-PTSC-Cu (Raw data1)/BET-Abdolahi2/A-HMS.pdf
- BET-HMS-Pr-PTSC-Cu (Raw data1)/BET-HMS-Pr-PTSC-Cu (Raw data1)/BET-Abdolahi2/HM-Pr-PTSC-Cu .xlsx
