# Supplementary material for: Preparation and catalytic application of two different nanocatalysts based on hexagonal mesoporous silica (HMS) in synthesis of tetrahydrobenzo[b]pyran and 1,4-dihydropyrano[2,3-c]pyrazole derivatives
Source: Sci Rep. 2022 Dec 21;12:22108. doi: 10.1038/s41598-022-26605-0 (PMC9772405; doi:10.1038/s41598-022-26605-0)
Supplement: Supplementary file 1 — Supplementary Information 1. [file 41598_2022_26605_MOESM1_ESM.zip › BET-HMS-Pr-PTSC-Cu (Raw data1)/BET-Abdolahi2/HM-Pr-PTSC-Cu .xlsx]

## Sheet: Sheet1
0.0104085	1.97713	0.99457	11.4482
0.0310622	2.48066	0.983691	10.8005
0.0612994	2.88488	0.974289	10.0653
0.0778564	3.05856	0.951251	9.01085
0.0997716	3.25795	0.92962	8.49344
0.119839	3.41925	0.905752	8.11666
0.139922	3.56442	0.878176	7.79374
0.160116	3.69466	0.851579	7.55327
0.180335	3.812	0.826779	7.36062
0.200635	3.91615	0.801322	7.18658
0.249753	4.11096	0.751285	6.8857
0.302561	4.27283	0.700716	6.56674
0.353182	4.40598	0.650163	6.21381
0.399904	4.52035	0.599047	5.87452
0.449939	4.64062	0.549391	5.59538
0.499993	4.76709	0.499624	5.37849
0.55107	4.91134	0.45592	4.90532
0.601026	5.09762	0.395488	4.64355
0.650932	5.36269	0.333294	4.48774
0.701401	5.71126	0.282898	4.34988
0.750076	6.10993	0.250048	4.2461
0.800586	6.59937	0.200341	4.05121
0.821474	6.82324	0.14511	3.74414
0.851319	7.15093
0.875748	7.41912
0.900283	7.70245
0.924944	8.03572
0.949827	8.49599
0.973055	9.23838
0.981703	9.74478
0.989722	10.5432
0.99457	11.4482
