# Supplementary material for: Preparation and catalytic application of two different nanocatalysts based on hexagonal mesoporous silica (HMS) in synthesis of tetrahydrobenzo[b]pyran and 1,4-dihydropyrano[2,3-c]pyrazole derivatives
Source: Sci Rep. 2022 Dec 21;12:22108. doi: 10.1038/s41598-022-26605-0 (PMC9772405; doi:10.1038/s41598-022-26605-0)
Supplement: Supplementary file 2 — Supplementary Information 2. [file 41598_2022_26605_MOESM2_ESM.zip]

Archive with 1 entries (1 files):
- BET-HMS-Pr-XaNi(Raw data 2).rar
